# Supplementary material for: Amyotrophic lateral sclerosis alters the metabolic aging profile in patient derived fibroblasts
Source: Neurobiol Aging. 2021 Sep;105:64–77. doi: 10.1016/j.neurobiolaging.2021.04.013 (PMC8346650; doi:10.1016/j.neurobiolaging.2021.04.013)
Supplement: Supplementary file 2 [file mmc2.xlsx]

## Sheet: Table 1. patients biosamples 
Fibroblasts
Patient number	Age at biopsy	Sex	Age of onset	Age of death	Disease duration (months)
C9183	50	Male	48	50	27
C978	66	Male	63	66	31.7
C9201	66	Female	65	67	19.4
C953	65	Female	62	67	57
C946	52	Female	50	53	37
C9146	53	Female	50	53	31
TDP194	68	Male	unknown	unknown	unknown
TDP55	56	Male	51	58	76.5
TDP193	53	Male	unknown	unknown	unknown
TDP192	40	Male	39	41	26
TDP48	39	Female	37	42	58
SOD210	42	Male	37	alive	81
SOD32	77	Female	unknown	unknown	unknown
SOD91	60	Male	60	62	25
SOD3138	61	Male	54	alive	104
SOD59	40	Female	unknown	43	unknown
SALS21	68	Female	67	68	16
SALS37	43	Male	41	45	49
SALS2191	69	Female	66	69	37
SALS26	39	Male	38	41	32
SALS39	55	Male	43	alive	126
iNPC s
Patient number	Age at biopsy	Sex	Age of onset	Age of death	Disease duration (months)
C9183	50	Male	48	50	27
C978	66	Male	63	66	31.7
C9201	66	Female	65	67	19.4
SALS9	61	Female	unknown	unknown	21
SALS17	47	Male	unknown	unknown	72
SALS12	29	Male	unknown	unknown	90
SOD1100	63	Female	unknown	unknown	100
SOD1102	40	Female	unknown	unknown	200
