# Supplementary material for: Amyotrophic lateral sclerosis alters the metabolic aging profile in patient derived fibroblasts
Source: Neurobiol Aging. 2021 Sep;105:64–77. doi: 10.1016/j.neurobiolaging.2021.04.013 (PMC8346650; doi:10.1016/j.neurobiolaging.2021.04.013)
Supplement: Supplementary file 3 [file mmc3.xlsx]

## Sheet: Table. 2 control biosamples
Fibroblasts
Control number	Age of biopsy	Sex
con2303	51	Male
con209	67	Female
con159	62	Female
con 3050	65	Male
con153	51	Female
con158	49	Female
con 160	66	Female
con154	55	Female
con173	41	Female
con156	74	Female
con157	76	Female
con3049	72	Male
con163	64	Female
con164	49	Female
con 155	40	Male
iNPCs
Control number	Age of biopsy	Sex
con209	67	Female
con 3050	65	Male
con 155	40	Male
