# Supplementary material for: Amyotrophic lateral sclerosis alters the metabolic aging profile in patient derived fibroblasts
Source: Neurobiol Aging. 2021 Sep;105:64–77. doi: 10.1016/j.neurobiolaging.2021.04.013 (PMC8346650; doi:10.1016/j.neurobiolaging.2021.04.013)
Supplement: Supplementary file 4 [file mmc4.xlsx]

## Sheet: Table. 3 correlations with age 
		r	95% confidence interval	R squared	P (two-tailed)	P value summary	Significant? (alpha = 0.05)	Number of XY Pairs
DL-lactic acid	Age	0.7342	0.3556 to 0.9058	0.539	0.0018	**	Yes	15
	vs.
	Control
	Age	-0.1166	-0.5220 to 0.3318	0.01359	0.6148	ns	No	21
	vs.
	ALS
trehalose	Age	0.6371	0.1854 to 0.8666	0.406	0.0106	*	Yes	15
	vs.
	Control
	Age	0.06713	-0.3754 to 0.4848	0.004506	0.7725	ns	No	21
	vs.
	ALS
xylitol	Age	0.6672	0.2353 to 0.8790	0.4451	0.0066	**	Yes	15
	vs.
	Control
	Age	-0.05085	-0.4722 to 0.3894	0.002586	0.8267	ns	No	21
	vs.
	ALS
fructose	Age	0.6061	0.1361 to 0.8534	0.3673	0.0166	*	Yes	15
	vs.
	Control
	Age	-0.06061	-0.4797 to 0.3810	0.003674	0.7941	ns	No	21
	vs.
	ALS
D-turanose	Age	0.6617	0.2261 to 0.8768	0.4379	0.0072	**	Yes	15
	vs.
	Control
	Age	0.2931	-0.1587 to 0.6434	0.08591	0.1972	ns	No	21
	vs.
	ALS
D- salicin	Age	0.6606	0.2243 to 0.8763	0.4364	0.0073	**	Yes	15
	vs.
	Control
	Age	0.2792	-0.1734 to 0.6344	0.07797	0.2203	ns	No	21
	vs.
	ALS
uridine	Age	0.5726	0.08545 to 0.8388	0.3279	0.0257	*	Yes	15
	vs.											0
	Control
	Age	-0.07840	-0.4934 to 0.3657	0.006147	0.7355	ns	No	21
	vs.
	ALS
glycogen	Age	-0.05237	-0.5499 to 0.4726	0.002743	0.8529	ns	No	15
	vs.
	Control
	Age	-0.4595	-0.7437 to -0.03474	0.2112	0.0361	*	Yes	21
	vs.
	ALS
	Age	-0.568	-0.8300 to -0.1006	0.3226	0.0217	*	Yes	16
	vs.
	F-ALS
