# Supplementary material for: Amyotrophic lateral sclerosis alters the metabolic aging profile in patient derived fibroblasts
Source: Neurobiol Aging. 2021 Sep;105:64–77. doi: 10.1016/j.neurobiolaging.2021.04.013 (PMC8346650; doi:10.1016/j.neurobiolaging.2021.04.013)
Supplement: Supplementary file 5 [file mmc5.xlsx]

## Sheet: Table. 4 clinical parameters
		r	95% confidence interval	R squared	P (two-tailed)	P value summary	Significant? (alpha = 0.05)	Number of XY Pairs
glycogen	Age of onset	-0.6858	-0.9039 to -0.1844	0.4703	0.0138	*	Yes	12
	vs.
	F-ALS
	Age of onset	-0.4728	-0.7769 to 0.01019	0.2235	0.0553	ns	No	17
	vs.
	ALS
	Age of death	-0.6794	-0.9168 to -0.08694	0.4616	0.0307	*	Yes	10
	vs.
	F-ALS
	Age of death	-0.4513	-0.7922 to 0.1043	0.2036	0.1053	ns	No	14
	vs.
	ALS
glucose-1-phosphate	Disease duration	-0.6087	-0.8765 to -0.05356	0.3706	0.0357	*	Yes	12
	vs.
	F-ALS
fructose -6-phosphate	Disease duration	-0.5838	-0.8672 to -0.01493	0.3409	0.0463	*	Yes	12
	vs.
	F-ALS
inosine	Disease duration	0.6819	0.1774 to 0.9026	0.4649	0.0146	*	Yes	12
	vs.
	F-ALS
α-ketoglutaric acid	Disease duration	0.6331	0.2192 to 0.8539	0.4009	0.0064	**	Yes	17
	vs.
	ALS
	Disease duration	0.7925	0.4010 to 0.9392	0.6281	0.0021	**	Yes	12
	vs.
	F-ALS
